# Supplementary material for: Comparison of Different Commercial Nanopolystyrenes: Behavior in Exposure Media, Effects on Immune Function and Early Larval Development in the Model Bivalve Mytilus galloprovincialis
Source: Nanomaterials (Basel). 2021 Dec 4;11(12):3291. doi: 10.3390/nano11123291 (PMC8705110; doi:10.3390/nano11123291)
Supplement: Supplementary file 1 [file nanomaterials-11-03291-s001.zip]

Archive with 1 entries (1 files):
- nanomaterials-1483792-supplementary.pdf
